# Supplementary material for: Effects of Telehealth-Supervised Respiratory Exercise Training on Respiratory Function, Fatigue, Quality of Life, and Functional Capacity of Patients with Multiple Sclerosis
Source: Medicina (Kaunas). 2025 Apr 2;61(4):651. doi: 10.3390/medicina61040651 (PMC12028881; doi:10.3390/medicina61040651)
Supplement: Supplementary file 1 [file medicina-61-00651-s001.zip]

Archive with 1 entries (1 files):
- medicina-3516240-supplementary.pdf
